# Supplementary material for: Differences in the Renal Accumulation of Radiogallium-Labeled (Glu)14 Peptides Containing Different Optical Isomers of Glutamic Acid
Source: Molecules. 2024 Aug 23;29(17):3993. doi: 10.3390/molecules29173993 (PMC11396517; doi:10.3390/molecules29173993)
Supplement: Supplementary file 1 [file molecules-29-03993-s001.zip]

Archive with 1 entries (1 files):
- molecules-3149960-SI.pdf
